# Supplementary material for: Antiparasitic Activity of Chalepensin and Graveoline Isolated from Ruta chalepensis L.: In Vitro Evaluation Against Strongyloides venezuelensis
Source: Pathogens. 2025 Apr 25;14(5):419. doi: 10.3390/pathogens14050419 (PMC12114433; doi:10.3390/pathogens14050419)
Supplement: Supplementary file 1 [file pathogens-14-00419-s001.zip]

Archive with 1 entries (1 files):
- pathogens-3558065-supplementary.pdf
